# Supplementary material for: Dissociation between changes in sprinting performance and Nordic hamstring strength in professional male football players
Source: PLoS One. 2019 Mar 14;14(3):e0213375. doi: 10.1371/journal.pone.0213375 (PMC6417736; doi:10.1371/journal.pone.0213375)
Supplement: S1 Dataset — (XLSX) [file pone.0213375.s001.xlsx]

## Sheet: Hoja1
		PRE							POST
		5m	10m	20m	AVG N	AVG N/kg	Peak N	Peak N/kg	5m	10m	20m	AVG N	AVG N/kg	Peak N	Peak N/kg
NG1	Player 1	1.07	1.86	3.13	596.82	8.76388	675.22	9.91512	0.98	1.65	2.91	632.753	9.3052	721.28	10.6071
NG1	Player 2	1.07	1.76	2.95	606.947	8.46509	700.7	9.77266	0.93	1.61	2.78	728.467	10.0896	810.46	11.2252
NG1	Player 3	1.02	1.83	3.1	602.7	9.58188	637	10.1272	0.97	1.68	2.94	669.993	10.3394	677.18	10.4503
NG1	Player 4	1.12	1.9	3.23	522.993	7.69108	610.54	8.97853	1	1.75	3.07	687.307	9.62614	727.16	10.1843
NG1	Player 5	1.05	1.81	3.03	430.547	6.74838	471.38	7.3884	0.99	1.64	2.87	557.62	8.8231	620.34	9.81551
NG1	Player 6	1.01	1.75	2.94	602.373	8.79377	615.44	8.98453	0.92	1.61	2.83	644.187	9.17645	708.54	10.0932
NG1	Player 7	1.06	1.78	3.09	623.607	9.26607	640.92	9.52333	1.05	1.73	3.01	715.073	10.5468	722.26	10.6528
NG1	Player 8	0.92	1.58	2.76	603.353	8.28782	669.34	9.19423	0.95	1.6	2.68	610.213	8.26847	728.14	9.8664
NG1	Player 9	0.96	1.69	2.96	533.773	7.57125	577.22	8.18752	1.01	1.71	2.89	434.14	5.94712	494.9	6.77945
NG1	Player 10	0.93	1.71	2.96	372.073	6.16015	404.74	6.70099	0.98	1.67	2.89	487.223	7.96117	518.42	8.47092
NG1	Player 11	0.99	1.76	2.99	623.933	9.56953	634.06	9.72485	1.01	1.69	2.93	693.513	10.6042	715.4	10.9388
NG1	Player 12	1.06	1.79	3.09	531.813	7.01601	576.24	7.60211	1.03	1.76	3.04	777.467	10.097	801.64	10.4109
NG1	Player 13	0.99	1.72	2.91	548.473	8.18617	581.14	8.67373	0.97	1.68	2.87	635.693	9.32102	671.3	9.84311
NG1	Player 14	1.07	1.85	3.07	521.033	8.68389	547.82	9.13033	1.06	1.75	3.05	585.713	9.76189	593.88	9.898
NG1	Player 15	0.99	1.79	2.93	447.533	6.6796	477.26	7.12328	0.96	1.69	2.94	549.127	8.05171	599.76	8.79413
NG1	Player 16	0.88	1.67	2.82	273.42	3.906	308.7	4.41	1	1.66	2.85	448.84	6.23389	448.84	6.23389
NG2	Player 1	1.16	1.93	3.23	673.913	9.08239	711.48	9.58868	0.89	1.6	2.78	735.327	10.0868	740.88	10.163
NG2	Player 2	1.14	1.89	3.19	567.747	9.06944	572.32	9.14249	1	1.69	2.86	650.72	10.738	670.32	11.0614
NG2	Player 3	1.15	1.9	3.27	720.627	10.0928	730.1	10.2255	0.98	1.67	2.96	779.1	11.0511	781.06	11.0789
NG2	Player 4	1.04	1.84	3.15	696.78	10.3997	708.54	10.5752	0.95	1.65	2.84	668.687	9.96552	683.06	10.1797
NG2	Player 5	1.11	1.84	3.24	680.12	9.19081	698.74	9.44243	0.99	1.78	3	681.427	9.19604	715.4	9.65452
NG2	Player 6	1.13	1.85	3.24	640.267	8.84346	648.76	8.96077	1.03	1.7	3	697.433	9.68657	702.66	9.75917
NG2	Player 7	1.11	1.87	3.24	707.233	9.0439	717.36	9.1734	1.05	1.77	3.01	738.267	10.1132	746.76	10.2296
NG2	Player 8	1.06	1.78	3.06	670.647	9.69143	737.94	10.6639	0.96	1.68	2.84	719.647	10.6614	730.1	10.8163
NG2	Player 9	1.11	1.84	3.21	549.127	7.63737	580.16	8.06898	1.05	1.77	3.02	513.193	7.06878	529.2	7.28926
NG2	Player 10	1.06	1.87	3.23	716.707	10.372	719.32	10.4098	1.1	1.85	3.06	711.153	10.2324	727.16	10.4627
NG2	Player 11	1.03	1.76	2.92	753.375	8.4176	820.75	9.17039	0.97	1.64	2.75	872.527	9.84793	887.88	10.0212
NG2	Player 12	1	1.78	3.14	625.567	9.60932	636.02	9.76989	1.01	1.74	2.98	617.727	9.12447	631.12	9.3223
NG2	Player 13	1.04	1.85	3.13	603.68	7.97464	606.62	8.01347	1.07	1.74	3	594.86	8.13762	625.24	8.55321
NG2	Player 14	1.09	1.8	3.08	658.887	9.61878	668.36	9.75708	1.01	1.75	2.96	690.573	10.2764	691.88	10.2958
NG2	Player 15	1.02	1.87	3.22	552.393	8.01732	563.5	8.17852	1.12	1.85	3.1	538.673	7.93333	555.66	8.18351
NG2	Player 16	1.01	1.81	3.15	877.753	10.1828	920.22	10.6754	1.09	1.81	3.04	814.38	9.62624	820.26	9.69574
NG2	Player 17	1.08	1.79	3.1	720.627	9.8716	733.04	10.0416	1.03	1.78	3	696.453	9.33584	705.6	9.45845
CG	Player 1	0.99	1.83	3.19	422.707	5.75895	449.82	6.12834	1.03	1.71	2.87	423.687	5.85203	441.98	6.1047
CG	Player 2	1.13	1.85	3.09	601.067	9.1626	620.34	9.4564	1.07	1.79	3.11	651.047	9.92449	673.26	10.2631
CG	Player 3	1.05	1.78	3.04	649.74	9.71211	659.54	9.85859	1.02	1.69	2.95	633.08	9.59212	649.74	9.84455
CG	Player 4	1.02	1.79	3.03	788.573	10.9221	817.32	11.3202	0.98	1.72	2.95	780.733	10.8135	791.84	10.9673
CG	Player 5	1.1	1.82	3.18	709.52	9.64022	714.42	9.70679	1.05	1.78	3.06	744.473	10.1151	755.58	10.266
CG	Player 6	1	1.69	2.88	392.98	7.17117	409.64	7.47518	0.98	1.15	2.86	414.867	7.57056	451.78	8.24416
CG	Player 7	1.03	1.68	2.91	775.507	10.1109	796.74	10.3877	1.02	1.7	2.85	709.193	9.24633	783.02	10.2089
CG	Player 8	1.05	1.74	2.95	605.313	7.65251	681.1	8.61062	0.97	1.65	2.87	577.873	7.3056	624.26	7.89204
CG	Player 9	0.99	1.72	2.99	675.873	8.66504	700.7	8.98333	0.93	1.65	2.9	659.867	8.5697	712.46	9.25273
CG	Player 10	1.03	1.73	3.01	609.887	8.2865	656.6	8.9212	1	1.61	2.93	749.7	10.1861	761.46	10.3459
CG	Player 11	1.09	1.83	3.03	613.807	8.38534	654.64	8.94317	1.04	1.73	2.9	572.647	7.82304	679.14	9.27787
CG	Player 12	1.11	1.84	3.12	462.56	6.38895	525.28	7.25525	0.99	1.73	2.96	403.76	5.5768	435.12	6.00994
CG	Player 13	1.17	1.87	3.16	767.013	10.0658	795.76	10.443	1.08	1.8	3	607.273	7.96947	743.82	9.76142
CG	Player 14	1.11	1.89	3.15	690.573	8.92214	736.96	9.52145	1.07	1.82	3.07	660.52	8.53385	708.54	9.15426
CG	Player 15	1.04	1.73	3.02	627.2	7.8794	726.18	9.12286	1	1.78	3	745.78	9.44025	763.42	9.66354
CG	Player 16	1	1.7	2.89	369.46	5.13139	384.16	5.33556	0.99	1.64	2.79	517.113	7.18213	697.76	9.69111
CG	Player 17	1.01	1.75	2.99	642.553	9.38034	670.32	9.78569	1.1	1.82	3.07	566.767	8.27397	641.9	9.3708
